# Supplementary material for: Contact Characteristics and Tribological Properties of the Weaving Surface of Mn-Cu and Fe-Zn Damping Alloys
Source: Materials (Basel). 2022 May 5;15(9):3303. doi: 10.3390/ma15093303 (PMC9105199; doi:10.3390/ma15093303)
Supplement: Supplementary file 1 [file materials-15-03303-s001.zip]

Archive with 1 entries (1 files):
- materials-1652880-supplementary.pdf
